# Supplementary material for: Pd-C Catalytic Thin Films Prepared by Magnetron Sputtering for the Decomposition of Formic Acid
Source: Nanomaterials (Basel). 2021 Sep 7;11(9):2326. doi: 10.3390/nano11092326 (PMC8466502; doi:10.3390/nano11092326)
Supplement: Supplementary file 1 [file nanomaterials-11-02326-s001.zip]

Archive with 1 entries (1 files):
- nanomaterials-1358305-supplementary.pdf
